# Supplementary material for: Deoxynivalenol Induces Apoptosis via FOXO3a-Signaling Pathway in Small-Intestinal Cells in Pig
Source: Toxics. 2022 Sep 13;10(9):535. doi: 10.3390/toxics10090535 (PMC9503759; doi:10.3390/toxics10090535)
Supplement: Supplementary file 1 [file toxics-10-00535-s001.zip]

Archive with 1 entries (1 files):
- toxics-1877197-SI.pdf
